# Supplementary material for: Combining p53 mRNA nanotherapy with immune checkpoint blockade reprograms the immune microenvironment for effective cancer therapy
Source: Nat Commun. 2022 Feb 9;13:758. doi: 10.1038/s41467-022-28279-8 (PMC8828745; doi:10.1038/s41467-022-28279-8)
Supplement: Supplementary file 4 — Source Data [file 41467_2022_28279_MOESM4_ESM.xlsx]

## Sheet: 1b
Control			5% SCP-EGFP NPs			2% CTCE-EGFP NPs			3% CTCE-EGFP NPs			4% CTCE-EGFP NPs			5% CTCE-EGFP NPs			6% CTCE-EGFP NPs			7.5% CTCE-EGFP NPs			10% CTCE-EGFP NPs
303	357	323	432	455	503	669	702	678	1338	1239	1255	3990	3850	3892	11821	12018	11997	12053	12102	11932	8316	8522	8277	7652	7541	7322

## Sheet: 1d
	control			G0-C8 NP			G0-C10 NP			G0-C12 NP			G0-C14 NP			G0-C16 NP
24	102	99	97	89866	89568	88689	35068	33029	34098	33562	32899	31899	5800	5423	5739	4567	4589	4566
48	86	85	83	150032	149879	152003	65435	66071	64988	65078	64788	63892	9806	9903	9568	8002	7985	8045
72	60	77	65	78903	78562	77086	29089	28367	27669	29086	29533	29118	6389	6298	6116	5909	6316	6256

## Sheet: 1f
	5% SCP-p53 NPs			5% CTCE-p53 NPs				p53 NPs
Average particle size (nm)	112	108	110	112	116	109	102	98	106
Zeta potential (mV)	-10	-8	-6	-5	-9	-11	-15	-13	-12
	10	8	6	5	9	11	15	16	12

## Sheet: 2c
Time (h)	free mRNA			p53 NPs			nontargeted NPs			targeted NPs
0.016667	100	100	100	100	100	100	100	100	100	100	100	100
0.083333	62.3	64.3	60.9	87.3	82.5	80.6	84.9	83.2	79.6	86.3	87.2	84.3
0.25	9.4	9.2	8.5	45.7	46.2	41.9	44.3	42	39.6	48.6	46.2	37.7
0.5	3.6	3.2	2.9	39.8	37.5	37.2	40.3	37.6	35.9	39.6	38.2	40.1
1	1.2	0.9	0.6	29.6	31.6	33.2	32.6	33.1	28.6	34.8	32.6	35.3
2				20.9	18.2	21.3	21.9	21.3	19.9	23.4	24.6	22.7
4				16.5	18.2	17.9	18.2	19.3	17.2	20.2	20.4	20.9
6				9.6	10.3	5.3	9.2	8.2	6.9	8.6	8.3	7.6
8				4.1	3.2	2.9	3.6	3.2	3.3	6.5	6.7	3.8
12				0.5	0.36	0.25	0.67	0.59	0.39	0.62	0.61	0
24

## Sheet: 2d
	Free Cy5-mRNA			Non-targeted Cy5-mRNA NPs			Targeted Cy5-mRNA NPs
Heart	4342	5022	3098	9083	6290	4011	8837	8532	6077
Liver	19439	21183	32297	30527	40776	25993	40779	43557	19963
Spleen	9639	10336	8379	12778	14009	13552	18448	20087	13009
Lung	20381	29882	22338	28782	29003	26552	32760	31998	29556
Kidney	18709	26332	15007	39991	30667	25667	30471	32110	17221
Tumor	17645	23552	19443	36963	35889	32990	54390	58772	59003

## Sheet: 2e
	Free Cy5 mRNA			Non-targeted Cy5 mRNA NPs			Targeted Cy5 mRNA NPs
Heart	4122	100.3		3988	88.9		3654	66.7
Liver	21338	1302		30998	1522		37882	1688
Spleen	3032	96.2		9987	1233		5399	205
Lung	10032	2230		15332	988		9983	1322
Kidney	19983	1588		26556	1699		22889	1399
Tumor	5539	211		23992	2300		60996	2789

## Sheet: 2h
	control			Luciferase mRNA			Empty NPs			nontargeted NPs			targeted NPs
Time (day)	1	1	1	1	1	1	1	1	1	1	1	1	1	1	1
	1.88	1.93	1.96	1.2	1.3	1.42	1.3	1.32	1.35	1.5	1.57	1.52	1.29	1.26	1.28
	5.39	5.29	5.31	4.9	5.01	5.32	5.2	5	5.09	2.9	3.1	3.2	2.24	2.3	2.18
	20.16	19.89	19.99	17.8	18.98	19.23	15.8	16.23	15.98	5.5	5.3	5.2	3.03	3.05	3.12
	33.82	34.98	35.21	30.5	32.98	35.42	31.9	30.28	32.9	7.2	7.8	6.9	3.6	3.37	3.56
	47.18	50.21	47.82	45.2	49.82	47.83	43.3	43.1	42.9	9.68	9.5	9.2	3.93	3.06	3.03

## Sheet: 2i
Ctrl			Empty NPs			CTCE-EGFP NPs			0.0625			0.125			0.25			0.5			0.75
100	99	100	100	100	99	98	95	98	80	75	85	72	70	75	60	62	65	50	49	52	37	35	32

## Sheet: 3c,d
mm3	CTCE-EGFP NPs							CTCE-p53 NPs
days	No.1	No.2	No.3	No.4	No.5	No.6	No.7	No.1	No.2	No.3	No.4	No.5	No.6	No.7
0	53.428	62.775	42.194	39.2	47.9115	63.7905	36.963	51.156	41.7545	44.506	36.414	47.151	86.436	37.584
3	84.1295	97.2405	76.95	89.856	78.975	89.1	96.768	102.5	107.5	60.6375	47.952	86.756	94.987	91.125
6	157.266	163.296	105.3	179.988	140.45	145.824	172.197	174.928	166.375	69.2055	70.664	121.25	155.787	140.608
9	276.48	280.562	137.5	289.674	314.411	282.064	237.568	270.4	249.139	119.26	57.112	164.754	238.14	112.5
12	330.398	311.04	152.096	340.55	392.768	359.707	326.592	294	317.583	132.25	95.616	213.958	284.672	113.4
aPD1							CTCE-p53 NPs + aPD1
No.1	No.2	No.3	No.4	No.5	No.6	No.7	No.1	No.2	No.3	No.4	No.5	No.6	No.7
35.525	41.7545	56.8	66.792	38.5875	60.0925	49.096	59.094	59.094	53.6	52.111	36.1375	60.858	62.866
75.809	82.524	90.988	118.098	84.8905	120.328	77.44	75.852	120.947	83.75	77.234	66.3995	119.382	82.8375
113.206	149.738	167.887	176.824	83.2	155.232	81.312	88.36	118.976	156.8	109.346	51.262	143.259	86.756
145	212.341	230.64	204.404	49.6125	224.874	111.744	118.85	79.9875	86.4	119.286	39.882	148.716	89.1
146.713	247.162	280.562	222.206	52.0625	252.031	97.336	141.12	108.288	113.764	99.225	31.85	174.048	64.512

## Sheet: 3f
CD8+ cells in live cells
CTCE-EGFP NPs	CTCE-p53 NPs	aPD1	CTCE-p53 NPs + aPD1
1.2	1.62	2.07	2.44
1.19	1.03	0.33	4.99
3.32	0.94	0.3	3.55
0.75	1.33	0.56	4.08
0.37	0.89	0.93	6.09
0.36	3.11	0.53	0.98
1.01		0.46
IFN-g+TNF-a+CD8+ T cells
CTCE-EGFP NPs	CTCE-p53 NPs	aPD1	CTCE-p53 NPs + aPD1
5.53	24	25.8	33.2
9.44	15.4	3.04	33
15.6	17.2	15.1	30.9
3.04	17.5	19.7	29.7
19.8	9.86	22.4	52.2
17.1	20.6	12.4	12
13.1		6.43
CD4+ cells in live cells
CTCE-EGFP NPs	CTCE-p53 NPs	aPD1	CTCE-p53 NPs + aPD1
0.26	1.95	4.82	3.87
0.62	1.48	0.2	5.03
3.06	0.19	0.038	5.07
1.55	1.64	0.26	5.32
0.69	1.62	4.1	8.71
0.77	3.1	2.32	8.21
0.78		6.49
CD11b+ cells in NK cells
CTCE-EGFP NPs	CTCE-p53 NPs	aPD1	CTCE-p53 NPs + aPD1
14.8	35.3	27.1	22.7
13.3	35.3	29.2	31.4
22	25.4	27.5	24.7
18.3	16.8	34.9	34.1
19.6	18.5	29.6	41.2
26.2	16.7	24.5	20.8
17.5		31
KLRG1+ cells in CD11b+ NK cells
CTCE-EGFP NPs	CTCE-p53 NPs	aPD1	CTCE-p53 NPs + aPD1
73	82.4	77.9	84.5
78.2	86.5	74	84.5
69.9	80.8	73.8	82.8
68.6	78.1	77.3	85.3
80	86.6	72.9	89.4
71.3	80.6	78.8	75.4
69.6		73.2
IFN-g+ cells in NK cells
CTCE-EGFP NPs	CTCE-p53 NPs	aPD1	CTCE-p53 NPs + aPD1
1.37	12.8	8.57	8.83
4.62	3.53	0.93	18.5
5.93	3.29	1.33	13.6
1.02	3.44	4.69	13.2
2.67	1.54	8.78	16.4
3.64	8.61	3.42	7.76
3.19		2.03
IFN-gR+ cells in NK cells
CTCE-EGFP NPs	CTCE-p53 NPs	aPD1	CTCE-p53 NPs + aPD1
2.07	12	11.1	7.62
7.91	6.63	1.86	17.3
15.4	5.36	1.43	18.5
4.23	3.19	2.98	16.4
1.93	3.31	4.64	25.7
7.8	6.22	4.98	4.09
2.3		2.01
M1 TAMs
CTCE-EGFP NPs	CTCE-p53 NPs	aPD1	CTCE-p53 NPs + aPD1
26.8	42.5	11.6	34.7
36.9	49	24.8	33.7
33.2	42.6	22.7	35.5
32	40.1	12.9	28.9
30.4	41.4	9.61	27.9
30	39.7	11.8	29.7
18.1		14.5
M2 TAMs
CTCE-EGFP NPs	CTCE-p53 NPs	aPD1	CTCE-p53 NPs + aPD1
12.7	9.39	30.9	15.6
11.5	6.27	24.1	10.9
12	10.5	24.8	13.3
15.1	6.45	21.4	9.98
15.2	12.9	28.3	13.4
16.4	6.78	29	12.6
21.6		31.3

[truncated: 32 more sheets: 3,o,p,q-1, 3,o,p,q-2, 3,o,p,q-3, 3o,p,q-4, 4f, 5b,c, 5d, 5e, 5f, 5g, 6a-k, 6l-r, s4, s6, s7, s8, s10, s12, s18, s19a …]
